# Supplementary material for: Study on spatial distribution, regional differences and dynamic evolution of rural financial risk in China
Source: PLoS One. 2024 May 20;19(5):e0301977. doi: 10.1371/journal.pone.0301977 (PMC11104626; doi:10.1371/journal.pone.0301977)
Supplement: S1 Data — (XLSX) [file pone.0301977.s001.xlsx]

## Sheet: growth rate
ID	Province	Region	Year	x1	x2	x3	x4	x5	x6	x7	x8	x9	x10	x11	x12	x13	x14
1	Anhui	Central	2009	0.0545597	0.112941	0.227759	2.24155	0.0394	2.24123	3.64447	2.33297	0.0907239	0.004218	0.393	0.895502	0.745	2.07413
2	Beijing	East	2009	0.0485773	0.221416	0.967219	2.14696	0.075	0.354627	0.260417	0.317037	0.0731103	0.0026	0.0623	0.16615	0.783	0.32298
3	Fujian	East	2009	0.021585	0.0758869	0.18067	1.45184	0.0328	0.758284	0.550942	0.801058	0.10914	0.00139334	0.294	0.503166	0.714	-0.603475
4	Gansu	West	2009	0.0735421	0.152231	0.394168	1.44051	0.04175	-0.313527	0.987558	-0.309522	0.186493	0.00205328	0.6201	0.480899	0.711	-0.25641
5	Guangdong	East	2009	0.0203225	0.0302414	-0.0569994	1.61795	0.0664	-0.34386	0.0342644	-0.349726	0.0403969	5.42137e-05	0.266	0.449684	0.753	-0.147809
6	Guangxi	West	2009	0.00315703	0.0824481	0.283151	1.38864	0.037567	0.0188137	-0.282489	0.027705	0.0438259	0.0012357	0.5481	0.511811	0.71	0.31476
7	Guizhou	West	2009	0.00441727	0.118322	0.299458	1.37846	0.0523	-0.232798	-0.0484082	-0.211321	0.0876135	0.0019	0.7054	0.677204	0.811	0.00285019
8	Hainan	East	2009	0.0561687	0.0712636	0.0437525	1.81643	0.0276	1.41956	0.354415	1.44449	0.103515	0.0022	0.5314	0.499381	0.769	-0.998473
9	Hebei	East	2009	0.0849012	0.0717282	-0.00553559	1.60348	0.01731	0.182906	0.717212	0.198103	0.107855	0.00113287	0.39	0.74317	0.73	0.240406
10	Henan	Central	2009	0.0414661	0.113087	0.165	1.32045	0.03022	0.412166	0.376739	0.441253	0.141049	0.0002	0.4648	0.725316	0.679	0.177542
11	Heilongjiang	Northeast	2009	0.0598935	0.103139	0.117017	1.4019	0.04402	-0.063275	0.0207217	-0.0613197	0.0972242	0.00276712	0.432	0.298806	0.681	5.67162
12	Hubei	Central	2009	0.00893258	0.0198956	0.262645	1.64097	0.02983	0.0056589	0.26115	0.0189518	0.105282	0.000856054	0.47	0.442657	0.685	0.509444
13	Hunan	Central	2009	-0.0187855	0.0567416	0.285	1.62326	0.04671	-0.0646632	-0.00403707	-0.051239	0.0676891	0.00219435	0.43	0.566489	0.712	-0.465279
14	Jilin	Northeast	2009	0.0696738	0.133496	0.233386	1.34673	0.04804	-0.103132	0.584264	-0.102839	0.087979	0.00153019	0.4384	0.437143	0.772	0.790378
15	Jiangsu	East	2009	0.0770762	0.0893481	0.158557	1.3281	0.03677	0.639272	1.62302	0.67685	0.0465043	0.00347099	0.237	0.460279	0.72	-0.0987705
16	Jiangxi	Central	2009	0.0361003	0.0675237	0.306061	1.43704	0.04521	0.993153	0.919374	1.04207	0.0853456	0.00140301	0.365	0.383575	0.675	-0.415737
17	Liaoning	Northeast	2009	0.0867127	0.115364	0.131268	1.32465	0.03756	3.69438	10.5784	3.72519	0.0615615	0.000966347	0.306	0.612328	0.76	-0.752564
18	Nei Mongol	West	2009	0.0249399	0.0968213	0.0464483	1.46092	0.02026	0.288399	0.674602	0.327427	0.0130173	0.00181358	0.488	0.383543	0.737	-0.516148
19	Ningxia	West	2009	0.0604167	0.0817743	-0.0266721	1.04876	0.01083	1.33821	4.12881	1.35902	0.134192	0.00157804	0.398	0.519525	0.792	53
20	Qinghai	West	2009	0.0172381	0.107984	0.3246	1.22349	0.04821	-0.350812	3.31793	-0.343778	0.0919988	0.00277003	0.43	0.363052	0.694	-0.256696
21	Shandong	East	2009	0.0745974	0.0834255	0.22685	1.29588	0.02603	0.230907	1.18862	0.2411	0.0754141	0.000666781	0.394	0.569694	0.76	-0.510178
22	Shanxi	Central	2009	0.578914	0.0668982	0.237324	1.6923	0.04996	-0.458937	2.35089	-0.452809	0.102375	0.0008	0.3974	0.809314	0.805	0.551027
23	Shaanxi	West	2009	0.047657	0.12414	0.0905103	1.53966	0.06596	0.0856743	0.857699	0.109626	0.0370679	0.00178502	0.4252	0.508774	0.757	-0.325405
24	Shanghai	East	2009	0.018068	0.0750795	-0.521807	1.50899	0.0188	0.0185745	-0.0339521	0.00132062	0.0701905	0.00910357	0.0512	0.36067	0.661	0.910676
25	Sichuan	West	2009	-0.0530567	0.324002	1.75202	1.50972	0.0734	0.174883	0.619075	0.19291	0.0798683	0.000828197	0.4508	0.330389	0.737	-0.655929
26	Tianjin	East	2009	0.0511503	0.117038	-0.125376	1.721	0.04143	0.513048	6.73153	0.500178	0.0649421	0.0124882	0.1532	0.652597	0.722	-0.741638
27	Xinjiang	West	2009	0.0993199	0.0961591	0.116951	1.67787	0.03307	0.0579634	0.138518	0.0474985	0.180773	0.0025	0.4935	0.374591	0.722	6.94534
28	Yunnan	West	2009	0.045703	-0.0219888	0.109999	1.4831	0.0262	0.577753	0.370141	0.591848	0.167777	0.000794358	0.623	0.503476	0.807	-0.335495
29	Zhejiang	East	2009	0.0617566	0.0262288	0.0968225	1.41015	0.01579	0.121462	0.571457	0.116371	0.0841211	0.00401467	0.1832	0.330654	0.781	0.161837
30	Chongqing	West	2009	0.0545707	0.0891602	0.0949621	1.51026	0.0388	0.30582	1.08128	0.339542	0.121111	0.0051495	0.422	0.634742	0.68	3.50463
1	Anhui	Central	2010	0.156187	0.0980268	0.123675	1.51744	0.0776	0.250431	0.991832	0.309007	-0.0919731	0.00672661	0.391	0.128503	0.751	-0.406634
2	Beijing	East	2010	0.0513146	0.0401435	0.196763	2.13397	0.04771	0.0832939	-0.0713431	0.035258	0.00876683	0.00259547	0.06	0.117134	0.791	0.128507
3	Fujian	East	2010	0.152975	0.0962195	0.13796	1.45996	0.012	0.402754	0.768708	0.562034	-0.0277734	0.00220298	0.284	0.326277	0.71	3.65071
4	Gansu	West	2010	0.205673	0.0634532	-0.06429	1.54312	0.02712	0.46251	-0.219996	0.538894	-0.042234	0.00205328	0.6161	0.234764	0.737	0.116711
5	Guangdong	East	2010	0.137648	0.0987627	0.288151	1.56161	0.03055	-0.00516319	-0.0505041	-0.00618819	0.0106781	0.000495668	0.244	0.164058	0.76	0.115621
6	Guangxi	West	2010	0.148489	0.0693718	0.114506	1.45872	0.023639	-0.431209	-0.1669	-0.392869	-0.00426452	0.00249041	0.6699	0.23497	0.721	-0.48723
7	Guizhou	West	2010	0.135861	0.177762	0.224957	1.39277	0.03349	-0.832636	-0.8011	-0.819769	-0.0722903	0.00188449	0.683	0.208816	0.781	0.837823
8	Hainan	East	2010	0.167983	0.115808	0.441346	1.72653	0.01555	0.0165852	1.04317	0.0243089	-0.213333	0.0022	0.5037	0.0553336	0.806	82.6367
9	Hebei	East	2010	0.16104	0.147826	0.171239	1.57251	0.01027	0.173869	-0.387364	0.17867	-0.0374524	0.00160489	0.3787	0.180807	0.82	-0.462898
10	Henan	Central	2010	0.176609	0.0866881	0.00836785	1.3336	0.02194	-0.662775	-0.0199551	-0.655434	-0.0416058	0.000163012	0.4489	0.103949	0.722	-0.407912
11	Heilongjiang	Northeast	2010	0.128707	0.0353432	0.000513984	1.3752	0.02453	0.119283	-0.178076	0.118737	0.0190727	0.00339601	0.4134	0.756887	0.711	-0.616008
12	Hubei	Central	2010	0.195501	0.0981252	0.0775345	1.66724	0.02232	-0.0174458	0.0047015	0.0540602	-0.0359913	0.0016935	0.464	0.198173	0.681	0.735281
13	Hunan	Central	2010	0.180643	0.0719993	0.216	1.73925	0.0365	-0.10269	0.0546758	-0.123545	-0.0419694	0.0056256	0.424	0.167796	0.724	0.388116
14	Jilin	Northeast	2010	0.0709587	0.0626355	0.0630113	1.46315	0.02349	0.360262	-0.144211	0.357445	-0.0230405	0.00229529	0.4326	0.168724	0.777	0.441459
15	Jiangsu	East	2010	0.123014	0.127216	0.075324	1.3759	0.02104	0.326435	0.438206	0.466666	-0.0319619	0.00522887	0.218	0.212983	0.719	-0.617579
16	Jiangxi	Central	2010	0.0985928	0.10727	0.216181	1.54473	0.0308	0.795838	0.917555	0.814025	-0.0803463	0.00349192	0.356	0.142241	0.694	-0.421126
17	Liaoning	Northeast	2010	0.152788	0.0553522	0.0931892	1.33237	0.02332	-0.617538	-0.435321	-0.604932	-0.0543914	0.00462466	0.303	0.200616	0.757	1.91167
18	Nei Mongol	West	2010	0.178227	0.124082	0.0839994	1.54634	0.01416	0.0574897	0.0220759	0.101933	-0.0617211	0.00466348	0.504	0.263717	0.846	2.85835
19	Ningxia	West	2010	0.251788	0.198698	0.255	1.156	0.0114	0.0306637	-0.144085	0.0544761	-0.0630073	0.00453687	0.511	0.371922	0.819	-0.605975
20	Qinghai	West	2010	0.256238	0.176073	1.15116	1.46814	0.04508	0.416382	-0.221523	0.474417	0.215761	0.00277003	0.414	0.201406	0.836	0.801136
21	Shandong	East	2010	0.112079	0.0882916	0.0860584	1.3416	0.01969	-0.434104	-0.408993	-0.425733	0.014394	0.00108423	0.38	0.261619	0.771	-0.0306673
22	Shanxi	Central	2010	0.160996	0.108661	0.220398	1.71915	0.02902	0.404923	0.3637	0.400704	0.0277408	0.000779952	0.3786	0.0163138	0.826	1.00402
23	Shaanxi	West	2010	0.251773	0.132738	0.101929	1.62353	0.03948	-0.51459	0.108753	-0.489354	-0.075502	0.00285299	0.4129	0.210396	0.752	1.98999
24	Shanghai	East	2010	0.00289931	0.0414193	0.327218	1.4945	0.0135	0.125377	-0.124288	0.000120986	-0.0233588	0.00952908	0.0393	0.413913	0.676	-0.348489
25	Sichuan	West	2010	0.108131	-0.0588859	-0.366533	1.46872	0.062	0.041475	0.104389	0.0858143	-0.108091	0.00389429	0.437	0.244746	0.735	5.7666
26	Tianjin	East	2010	0.129841	0.155291	-0.0908549	1.69168	0.0351	0.16108	0.0981204	0.180429	-0.0581609	0.0264049	0.1457	0.0541587	0.718	3.30846
27	Xinjiang	West	2010	0.419736	0.171912	0.140493	1.69809	0.01777	-0.0302721	-0.0376647	0.0116003	-0.366337	0.00248008	0.4897	0.120525	0.748	0.540186
28	Yunnan	West	2010	0.0381978	0.161882	0.154504	1.55209	0.02176	0.0870769	0.174841	0.10104	-0.0616447	0.00293567	0.604	0.224221	0.802	0.464565
29	Zhejiang	East	2010	0.169791	0.154842	0.168	1.42296	0.0131	-0.0307832	-0.223214	0.0119785	-0.00696948	0.0049154	0.16	0.229977	0.783	-0.515924
30	Chongqing	West	2010	0.129499	0.153551	0.0487487	1.68294	0.0238	-0.301156	-0.452535	-0.286374	-0.0897856	0.00758693	0.403	0.269132	0.686	-0.536384
1	Anhui	Central	2011	0.165579	0.235212	0.0199141	1.46615	0.0461	0.108889	-0.200977	0.141426	0.00245918	0.0156777	0.388	0.202874	0.7634	0.926541
2	Beijing	East	2011	0.0957703	0.196968	0.13384	1.98407	0.0349	0.175027	0.225448	0.159307	-0.0648768	0.00696212	0.0552	0.180913	0.798	-0.268486
3	Fujian	East	2011	0.18228	0.189607	0.134498	1.46507	0.0127	0.393214	-0.385291	0.391437	-0.00550539	0.00752215	0.263	0.296557	0.7187	-0.278863
4	Gansu	West	2011	0.132609	0.245725	-0.0762374	1.55715	0.01904	1.98255	-0.0311855	2.04609	-0.0418781	0.0193722	0.6126	0.210883	0.7519	0.562558
5	Guangdong	East	2011	0.16538	0.219373	0.330369	1.55678	0.01617	0.761724	-0.153788	0.730081	0.0140893	0.0046314	0.22	0.293274	0.773	0.627135
6	Guangxi	West	2011	0.222183	0.218679	0.211361	1.50795	0.018528	0.115374	-0.248601	0.140527	0.0327428	0.0102316	0.6392	0.20979	0.732	0.137505
7	Guizhou	West	2011	0.161896	0.2115	0.316196	1.42973	0.0235796	1.30326	-0.244816	1.31261	-0.0481202	0.0119021	0.6489	0.128505	0.8021	-0.762528
8	Hainan	East	2011	0.221181	0.208891	0.511882	1.58945	0.01248	0.409905	1.37495	0.416251	0.0673912	0.00219999	0.4899	0.204692	0.8039	0.353482
9	Hebei	East	2011	0.133806	0.225295	0.321696	1.56851	0.0072	0.164098	-0.104231	0.180007	-0.0386933	0.00672639	0.3633	0.170919	0.8116	-0.364314
10	Henan	Central	2011	0.0780058	0.173195	0.061	1.45612	0.0176	1.39427	-0.41665	1.48215	-0.00217505	0.00327655	0.4309	0.203637	0.7457	0.221289
11	Heilongjiang	Northeast	2011	0.305933	0.214622	0.00238389	1.40679	0.01872	0.13805	-0.442013	0.178094	-0.0607716	0.0166027	0.457	0.0530018	0.7244	0.529595
12	Hubei	Central	2011	0.196693	0.224886	0.195403	1.59622	0.01957	0.0613519	-0.248308	0.100248	-0.148863	0.00699731	0.419	0.231779	0.7215	2.38388
13	Hunan	Central	2011	0.190295	0.201605	0.305124	1.71491	0.02086	0.269916	-0.108329	0.306462	-0.0710925	0.0142345	0.4275	0.221949	0.7401	0.680688
14	Jilin	Northeast	2011	0.216436	0.279308	0.23056	1.49665	0.01504	-0.00226791	-0.0621753	0.00675535	-0.127023	0.0094872	0.209	0.0695991	0.7919	0.305459
15	Jiangsu	East	2011	0.206555	0.237159	0.00383597	1.3573	0.01763	0.318226	0.10135	0.341593	0.00322875	0.0163906	0.339	0.263656	0.7324	6.06656
16	Jiangxi	Central	2011	0.152521	0.191292	0.092999	1.63394	0.0237	0.360907	-0.080309	0.397913	-0.0265905	0.01244	0.2959	0.23952	0.6813	1.54303
17	Liaoning	Northeast	2011	0.174418	0.204234	0.182208	1.35476	0.02096	1.45435	-0.302637	1.58231	-0.0729756	0.0179775	0.489	0.1391	0.7802	1.57677
18	Nei Mongol	West	2011	0.192663	0.234685	0.23	1.64546	0.00912	0.142054	0.0301078	0.183057	0.0369622	0.0132348	0.472	0.393879	0.804	-0.224063
19	Ningxia	West	2011	0.156005	0.177782	0.191997	1.22527	0.01696	0.314934	0.504247	0.342281	-0.116194	0.0074957	0.394	0.19065	0.8054	-0.407173
20	Qinghai	West	2011	0.149422	0.201963	0.409361	1.7905	0.03088	4.57751	0.215036	4.68808	-0.0551237	0.0105261	0.366	0.50705	0.8213	0.444795
21	Shandong	East	2011	0.107453	0.227449	0.207048	1.34901	0.01616	0.30275	-0.234886	0.329156	-0.0399523	0.00565334	0.3579	0.210362	0.7928	0.173325
22	Shanxi	Central	2011	0.156796	0.251953	0.08	1.68314	0.0258	3.45311	-0.234071	3.62293	-0.0219454	0.00715606	0.4001	0.197008	0.8526	0.0466273
23	Shaanxi	West	2011	0.235166	0.183961	0.462391	1.68632	0.0298	1.64862	-0.440894	1.70723	-0.156314	0.0135936	0.4002	0.249401	0.7814	-0.707799
24	Shanghai	East	2011	0.0945247	0.0821569	0.0563727	1.48007	0.0117	1.34408	1.28661	1.29969	-0.00694102	0.0181736	0.503	0.0632528	0.6731	0.474044
25	Sichuan	West	2011	0.201628	0.199598	-0.0571627	1.50429	0.03444	0.441909	-0.148649	0.481888	-0.161484	0.011193	0.4866	0.358284	0.7304	-0.700671
26	Tianjin	East	2011	0.0971287	0.362323	0.0235421	1.57386	0.0249	0.609305	-0.137511	0.617957	-0.0417003	0.060553	0.594	0.366994	0.7389	-0.279118
27	Xinjiang	West	2011	0.055997	0.271826	0.578827	1.63282	0.0125	0.0989455	-0.042987	0.0973538	0.444471	0.0100894	0.359	0.349615	0.7462	-0.249214
28	Yunnan	West	2011	0.273038	0.17701	0.175	1.63521	0.01824	0.772016	-0.0403815	0.801101	0.00489707	0.00756367	0.594	0.252407	0.796	-0.179064
29	Zhejiang	East	2011	0.163521	0.116049	0.0509688	1.41308	0.01181	0.363323	0.00804598	0.382572	-0.00832214	0.0157651	0.1457	0.285655	0.7833	0.595796
30	Chongqing	West	2011	0.232192	0.242078	0.1245	1.70524	0.0144	1.29966	0.394877	1.325	-0.0379645	0.020186	0.381	0.249592	0.692	1.15387
1	Anhui	Central	2012	0.0810893	0.120772	0.0763623	1.48235	0.036	0.269472	0.24468	0.305435	-0.0209684	0.0156777	0.364	0.223383	0.7547	0.861081
2	Beijing	East	2012	0.102224	0.0723312	-0.19589	1.75235	0.0239	0.189903	0.604198	0.166506	0.0298709	0.00696212	0.052	0.188711	0.7908	1.11218
3	Fujian	East	2012	0.102013	0.131645	0.10101	1.4501	0.0135	0.267277	0.460781	0.285114	0.00277711	0.00752215	0.25	0.174478	0.7305	-0.0916929
4	Gansu	West	2012	0.149908	0.131335	0.0969875	1.50632	0.01334	1.2816	3.62533	1.34008	-0.00548367	0.0193722	0.6045	0.272291	0.7796	0.174399
5	Guangdong	East	2012	0.0683101	0.108989	0.0665867	1.57253	0.0106	1.27987	1.58218	1.26023	-0.025588	0.0046314	0.201	0.283623	0.7657	-0.361167
6	Guangxi	West	2012	0.0611265	0.171623	0.131	1.53899	0.0164386	0.559057	0.77695	0.589615	-0.0467643	0.0102316	0.6041	0.172156	0.7299	2.12098
7	Guizhou	West	2012	0.228154	0.129039	0.0162489	1.42126	0.02365	2.24493	0.746758	2.25703	-0.0660461	0.0119021	0.6136	0.299505	0.7992	5.31006
8	Hainan	East	2012	0.0793502	0.14646	0.393186	1.39318	0.01019	0.684472	-0.458103	0.704858	-0.0275766	0.00219999	0.4584	0.170369	0.7653	0.666436
9	Hebei	East	2012	0.0966814	0.138602	-0.0860579	1.6207	0.0096	0.691059	2.0513	0.718049	-0.0527578	0.00672639	0.349	0.198542	0.8275	0.369573
10	Henan	Central	2012	0.0732581	0.164861	0.068	1.61821	0.01686	1.75329	0.972656	1.83681	-0.00567328	0.00327655	0.418	0.148291	0.7678	0.690783
11	Heilongjiang	Northeast	2012	0.242233	0.072078	0.00578553	1.44121	0.01723	0.350667	1.33342	0.384059	-0.026536	0.0166027	0.4445	0.209048	0.6095	2.14838
12	Hubei	Central	2012	0.108773	0.142891	0.186856	1.72916	0.0186	0.208182	0.299949	0.241114	-0.0204378	0.00699731	0.415	0.11374	0.7571	-0.61506
13	Hunan	Central	2012	0.0853242	0.133368	0.177122	1.55518	0.02007	0.17303	0.347825	0.199231	-0.00410185	0.0142345	0.4221	0.13563	0.7611	1.07174
14	Jilin	Northeast	2012	0.105422	0.165936	0.159222	1.52132	0.01482	0.1032	-0.963101	0.142495	-0.0836624	0.0094872	0.201	0.139806	0.8048	53.6708
15	Jiangsu	East	2012	0.11535	0.128927	0.0035159	1.3525	0.02393	0.336323	0.68603	0.356082	-0.00764434	0.0163906	0.321	0.219952	0.7322	0.0158167
16	Jiangxi	Central	2012	0.0928494	0.100776	0.186165	1.60304	0.0317	0.268598	0.449718	0.307687	-0.0853827	0.01244	0.2866	0.336044	0.7152	0.555995
17	Liaoning	Northeast	2012	0.12542	0.109495	0.0206343	1.34045	0.02223	0.265966	0.537606	0.323124	-0.00660545	0.0179775	0.476	0.230308	0.7716	-0.357237
18	Nei Mongol	West	2012	0.108918	0.158732	0.122786	1.52617	0.01223	0.12969	0.0953875	0.170158	0.00139081	0.0132348	0.452	0.151024	0.804	0.122926
19	Ningxia	West	2012	0.0828717	0.132169	0.148	1.41097	0.01389	1.30039	1.70406	1.30535	0.020446	0.0074957	0.37	0.24608	0.8148	-0.370183
20	Qinghai	West	2012	0.140766	0.176798	0.0730937	1.77372	0.0262	0.27621	3.79375	0.292053	3.04075e-05	0.0105261	0.351	0.282276	0.8371	0.30786
21	Shandong	East	2012	0.077469	0.148356	0.111506	1.4043	0.01526	1.84915	4.03784	1.92325	0.00492625	0.00565334	0.3319	0.194706	0.8053	0.0145327
22	Shanxi	Central	2012	0.0887094	0.213477	0.182852	1.62502	0.01935	0.506904	0.768579	0.560467	-0.0658577	0.00715606	0.3724	0.282391	0.8684	0.980676
23	Shaanxi	West	2012	0.122254	0.138693	0.0515996	1.73068	0.0168	0.939687	0.629151	1.01915	0.062881	0.0135936	0.3867	0.127803	0.8003	0.774803
24	Shanghai	East	2012	0.022891	0.0834603	0.387846	1.49469	0.0126	-0.194702	0.502682	-0.205856	-0.0208574	0.0181736	0.463	0.349309	0.6688	-0.625508
25	Sichuan	West	2012	0.105145	0.147845	-0.0464264	1.56856	0.0506	0.314985	0.19869	0.350178	-0.015294	0.011193	0.4873	0.200189	0.765	0.946549
26	Tianjin	East	2012	0.0743802	0.239558	-0.202336	1.58906	0.0205	0.628352	0.95291	0.65018	-0.0135768	0.060553	0.5679	0.100203	0.7101	1.34465
27	Xinjiang	West	2012	0.159381	0.205427	0.607208	1.55871	0.0124	0.262352	0.604529	0.258555	-0.0562982	0.0100894	0.331	0.227843	0.7672	0.462248
28	Yunnan	West	2012	0.1726	0.140369	0.0749997	1.71463	0.01278	0.177363	0.539099	0.210831	0.0126388	0.00756367	0.568	0.265507	0.8098	0.312406
29	Zhejiang	East	2012	0.0535931	0.0690055	0.0370421	1.41269	0.01716	0.748405	0.335967	0.786586	-0.00831896	0.0157651	0.1414	0.093438	0.7525	1.74389
30	Chongqing	West	2012	0.11307	0.114743	0.182021	1.69689	0.0098	0.231387	0.427462	0.281258	0.0385351	0.020186	0.363	0.288448	0.6971	0.381791
1	Anhui	Central	2013	0.0777334	0.0303365	0.100973	1.48916	0.0439	0.0628406	0.372217	0.0830033	-0.0512959	0.0207726	0.344	0.110808	0.757	0.288526
2	Beijing	East	2013	0.0774301	0.140947	0.0422543	1.62127	0.0171	0.0886639	-0.016536	0.07173	0.0254278	0.0100695	0.048	0.336453	0.785	-0.358567
3	Fujian	East	2013	0.089829	0.10123	0.0940645	1.47025	0.0146	0.166325	0.755612	0.196958	-0.0137068	0.0120863	0.231	0.278751	0.744	1.51012
4	Gansu	West	2013	0.126675	0.169641	0.149983	1.42754	0.00919	0.514737	0.570464	0.566522	-0.0390086	0.0312455	0.5926	0.146203	0.798	-0.261717
5	Guangdong	East	2013	0.0703308	0.118641	0.023	1.55721	0.009	0.503646	0.575284	0.516486	0.00146764	0.00821958	0.187	0.103273	0.788	0.149373
6	Guangxi	West	2013	0.0788079	0.0551377	0.130122	1.54493	0.01733	1.13239	0.349329	1.17837	-0.053637	0.0142619	0.5701	0.00767182	0.731	-0.125829
7	Guizhou	West	2013	0.15376	0.214893	0.272326	1.503	0.0238	1.355	2.1131	1.38537	-0.0597117	0.0146296	0.579	0.106217	0.847	0.12017
8	Hainan	East	2013	0.0631447	0.144312	-0.106247	1.51809	0.00818	0.834151	0.391858	0.860078	-0.0559065	0.00703996	0.4065	0.124628	0.79	-0.228637
9	Hebei	East	2013	0.0984605	0.143538	0.0140245	1.65421	0.01065	0.308631	0.519804	0.333675	-0.00380393	0.00940515	0.341	0.164832	0.845	0.2446
10	Henan	Central	2013	0.0767839	0.118358	0.00898972	1.65166	0.01369	0.312087	0.835702	0.343023	-0.0581284	0.00575434	0.4012	0.141597	0.781	1.2708
11	Heilongjiang	Northeast	2013	0.190726	0.191597	0.0391345	1.47994	0.0152	0.278475	1.86853	0.334574	-0.0326695	0.0222628	0.4285	0.0727275	0.624	-0.518445
12	Hubei	Central	2013	0.087543	0.0965278	0.18831	1.72761	0.01661	0.0648287	0.436329	0.0915809	-0.0326264	0.013213	0.41	0.110543	0.753	0.238235
13	Hunan	Central	2013	0.0316289	0.125957	0.10634	1.64906	0.02593	0.0959492	0.33576	0.114861	-0.000632513	0.0235605	0.4167	0.153702	0.76	-0.182985
14	Jilin	Northeast	2013	0.0688544	0.192938	0.016841	1.46947	0.01453	0.0493938	32.6218	0.0897561	-0.000363649	0.0108644	0.194	0.0925656	0.811	-0.604472
15	Jiangsu	East	2013	0.0666386	0.0844399	0.0270983	1.3446	0.02206	0.322691	0.177189	0.361769	-0.00989039	0.0246469	0.306	0.151506	0.735	-0.237657
16	Jiangxi	Central	2013	0.0764753	0.102184	0.0493069	1.52421	0.02257	0.0628633	0.167642	0.0972603	-0.0273025	0.0199694	0.2715	0.139741	0.711	-0.0622176
17	Liaoning	Northeast	2013	0.0769127	0.193481	0.0510002	1.38531	0.01971	0.447875	-0.232013	0.482061	0.0588398	0.0282104	0.462	0.151863	0.774	-0.776344
18	Nei Mongol	West	2013	0.104123	0.138882	0.150981	1.41195	0.0147	0.449631	0.370013	0.505471	-0.0291471	0.0173672	0.427	0.034932	0.827	-0.731242
19	Ningxia	West	2013	0.118255	0.212719	0.149213	1.30437	0.01403	0.594086	0.188704	0.633255	-0.086373	0.00946826	0.3711	0.0685667	0.81	-0.441441
20	Qinghai	West	2013	0.173422	0.135098	0.0138357	1.62865	0.0124	0.411307	0.145871	0.429124	-0.139222	0.0177074	0.338	0.189012	0.833	0.093242
21	Shandong	East	2013	0.107651	0.0910152	-0.0245649	1.46434	0.01404	0.156899	0.301671	0.183998	0.00848406	0.00986218	0.3189	0.110301	0.792	1.39003
22	Shanxi	Central	2013	0.108102	0.044287	0.0292075	1.6179	0.05295	0.209993	1.08032	0.254738	-0.0214543	0.0116993	0.3447	0.0970798	0.875	-0.788301
23	Shaanxi	West	2013	0.113775	0.11917	0.0351753	1.73856	0.015	0.743713	1.068	0.802405	0.0095536	0.0216796	0.3785	0.114684	0.816	-0.667799
24	Shanghai	East	2013	0.0115806	0.189051	0.22799	1.51938	0.0128	0.116574	-0.271412	0.132268	-0.0139861	0.0250107	0.451	-0.140945	0.676	0.648472
25	Sichuan	West	2013	0.038942	0.175488	0.12	1.65661	0.0392	0.179547	0.359821	0.204282	-0.00748344	0.0169375	0.4617	0.132584	0.756	-0.621054
26	Tianjin	East	2013	0.0981935	0.218133	0.265545	1.63507	0.0175	0.76984	0.291078	0.742304	0.00690361	0.0994216	0.55	0.218383	0.715	-0.0732926
27	Xinjiang	West	2013	0.111861	0.154267	0.200364	1.51303	0.0112	0.367172	0.35667	0.360033	-0.0917596	0.0171915	0.306	0.0602804	0.787	-0.17188
28	Yunnan	West	2013	0.145532	0.0399632	0.248005	1.73221	0.00935	0.445607	0.474572	0.479034	-0.0477459	0.00941635	0.555	0.0392781	0.806	0.312537
29	Zhejiang	East	2013	0.069993	0.103966	0.0625852	1.4322	0.01538	0.284909	0.835091	0.308446	0.0301393	0.0221474	0.1367	0.256793	0.785	-0.901495
30	Chongqing	West	2013	0.0816268	0.154966	0.146969	1.69491	0.008	0.393023	0.631569	0.431829	0.00839449	0.0328195	0.345	0.100107	0.689	-0.468756
1	Anhui	Central	2014	0.0188666	0.394131	0.166936	1.49242	0.0274	0.00470472	-0.235758	0.0211999	0.00298709	0.0297352	0.328	0.0512686	0.771	0.0993942
2	Beijing	East	2014	-0.0175493	0.0724434	0.025725	1.59873	0.0099	-0.19075	-0.0513082	-0.201242	-0.014438	0.0202351	0.045	0.154724	0.783	-0.0960657
3	Fujian	East	2014	0.0405359	0.356354	0.0940043	1.4607	0.021	0.161202	-0.0520843	0.179794	-0.0332146	0.0188722	0.222	0.0259456	0.758	-0.966833
4	Gansu	West	2014	0.0243242	0.267684	0.0311346	1.29275	0.00703	0.18059	0.265266	0.219908	-0.00658887	0.059188	0.5802	0.0565254	0.812	-0.262338
5	Guangdong	East	2014	0.03915	0.203723	-0.120876	1.49962	0.01254	0.298611	0.0293632	0.295373	-0.0445384	0.0139856	0.173	-0.0633164	0.802	-0.16523
6	Guangxi	West	2014	0.0298126	0.282286	0.0608572	1.50405	0.02542	0.799855	2.07004	0.833029	0.00984417	0.0226951	0.535	0.0521479	0.733	-0.691409
7	Guizhou	West	2014	0.244303	0.259504	-0.0866824	1.36967	0.02308	1.71599	0.547482	1.78825	0.0145051	0.0287881	0.5444	0.0828858	0.829	-0.642127
8	Hainan	East	2014	0.0701284	0.286042	0.00608825	1.4736	0.00823	0.0769797	5.12	0.0907463	-0.0579107	0.0134933	0.388	0.0522934	0.796	2.78956
9	Hebei	East	2014	-0.0151296	0.344614	-0.0703989	1.67424	0.0088	0.0637887	0.00329088	0.0816482	-0.0047526	0.0167806	0.3364	0.141675	0.859	3.42999
10	Henan	Central	2014	0.0248905	0.293098	-0.144	1.66325	0.01451	-0.263454	-0.0966867	-0.24645	-0.0477013	0.0120091	0.3732	0.0509415	0.799	-0.612682
11	Heilongjiang	Northeast	2014	0.0375756	0.149169	-0.122606	1.60923	0.02319	-0.0802553	-0.445171	-0.038372	0.000569269	0.027885	0.3696	0.0562522	0.607	1.03928
12	Hubei	Central	2014	0.0254119	0.38242	-0.0721872	1.56258	0.01643	-0.0313189	-0.0427772	-0.00770446	-0.0365155	0.0234297	0.4033	0.0396646	0.762	0.296727
13	Hunan	Central	2014	0.0159766	0.365433	0.126836	1.59226	0.03268	0.154258	0.000685121	0.1761	-0.0400197	0.0368945	0.408	0.0794365	0.764	-0.462791
14	Jilin	Northeast	2014	0.00971948	0.102999	-0.0860796	1.44303	0.01705	-0.00618163	0.190525	0.0285358	0.020421	0.0158681	0.411	-0.0301171	0.842	0.692538
15	Jiangsu	East	2014	-0.00322264	0.192786	-0.0126377	1.3142	0.02164	0.029766	0.309309	0.0576527	-0.0134116	0.0426604	0.185	0.0356688	0.748	-0.287616
16	Jiangxi	Central	2014	0.0288605	0.335119	0.0424846	1.55658	0.03074	0.115647	0.144519	0.148645	-0.0360995	0.0334242	0.29	0.140504	0.735	-0.015805
17	Liaoning	Northeast	2014	-0.0154547	0.0896484	-0.0388481	1.36332	0.02184	-0.00442275	3.68106	0.0134753	0.0237414	0.0478307	0.2685	-0.0486036	0.778	-0.347818
18	Nei Mongol	West	2014	0.0177828	0.372017	0.0620001	1.35394	0.03231	0.0784896	-0.014197	0.113014	-0.0175598	0.0240634	0.448	0.109546	0.826	0.561738
19	Ningxia	West	2014	-0.0268634	0.182874	0.0888542	1.29948	0.01795	0.254313	0.810828	0.286612	-0.0160317	0.026087	0.391	0.0513195	0.815	0.0541429
20	Qinghai	West	2014	0.0401753	0.358893	-0.0458357	1.54776	0.0076	0.12425	-0.144138	0.141558	-0.0240603	0.0362666	0.3662	0.190053	0.854	0.450158
21	Shandong	East	2014	0.0117509	0.0770445	-0.0183962	1.47189	0.01606	-0.0590226	-0.653927	-0.0382069	-0.0268183	0.0197381	0.324	0.0330189	0.799	-0.310613
22	Shanxi	Central	2014	0.019488	0.20283	0.11353	1.59535	0.02834	0.213721	-0.338642	0.253738	-0.0483558	0.0175879	0.3229	-0.0348362	0.878	0.145975
23	Shaanxi	West	2014	0.0254841	0.266967	0.00290561	1.69645	0.0148	0.052255	-0.0622765	0.0780054	-9.97175e-05	0.0352512	0.3783	0.0627927	0.826	-0.0679943
24	Shanghai	East	2014	-0.0388304	0.0411219	-0.0539905	1.52675	0.0127	0.240713	0.284729	0.235327	-0.0256783	0.0291516	0.389	0.0806111	0.687	-0.0732763
25	Sichuan	West	2014	0.0307799	0.315858	0.149992	1.68186	0.0278	0.0125314	0.170367	0.0346916	-0.00631312	0.027616	0.437	0.114329	0.783	-0.519003
26	Tianjin	East	2014	0.0607588	0.352889	0.0215033	1.52707	0.0221	0.189691	0.185832	0.172342	-0.015754	0.152918	0.4538	0.0965779	0.728	-0.180492
27	Xinjiang	West	2014	0.0478856	0.203669	0.052295	1.41687	0.014	0.210283	0.525644	0.227663	-0.0480533	0.0271118	0.123	0.231919	0.818	-0.0611561
28	Yunnan	West	2014	0.0499805	0.271237	0.225863	1.67966	0.01406	0.0736029	0.360524	0.0930694	0.028001	0.0164447	0.284	0.10293	0.835	-0.750068
29	Zhejiang	East	2014	-0.00416895	0.232781	0.20402	1.41068	0.01652	0.169561	-0.0752467	0.196349	0.00461446	0.0337576	0.1351	0.0225183	0.78	1.07194
30	Chongqing	West	2014	0.0435608	0.377168	0.00206329	1.69167	0.0078	-0.134854	-0.0608358	-0.113627	-0.0493776	0.0564071	0.327	0.0343128	0.714	-0.112044
1	Anhui	Central	2015	0.0268767	0.124606	-0.0601412	1.59789	0.0291	0.0410402	0.0436704	0.058866	0.118641	0.0622882	0.321	0.149298	0.788	-0.0145875
2	Beijing	East	2015	-0.118121	0.0877989	-0.0161476	1.73036	0.01	0.271119	0.0519058	0.281172	0.0810678	0.051686	0.042	0.236018	0.782	0.241806
3	Fujian	East	2015	0.0512706	0.081844	0.0626025	1.49212	0.0236	0.0659064	0.358188	0.0906441	0.123565	0.0502091	0.213	0.379421	0.749	5.51597
4	Gansu	West	2015	0.0592056	0.110936	0.0251455	1.29711	0.01678	0.137105	0.346708	0.180756	0.052605	0.113841	0.5706	0.357431	0.83	0.218776
5	Guangdong	East	2015	0.0564352	0.105527	-0.129362	1.51122	0.01968	0.0713627	0.33642	0.0847916	0.204567	0.0269272	0.159	0.442887	0.803	-0.728333
6	Guangxi	West	2015	0.0629857	0.135865	0.0310001	1.4984	0.04869	0.274684	0.330205	0.299139	0.0997033	0.0631424	0.4998	0.266623	0.745	0.836541
7	Guizhou	West	2015	0.281276	0.113007	0.0868891	1.37914	0.03374	0.179945	0.803118	0.225877	0.00849446	0.170031	0.509	0.233266	0.838	-0.607084
8	Hainan	East	2015	0.0558356	0.168059	0.316588	1.53597	0.01025	0.118829	-0.602222	0.143443	-0.00296265	0.0447331	0.3719	0.122598	0.811	-0.807605
9	Hebei	East	2015	-0.00232345	0.0939434	0.0339406	1.70931	0.01937	0.229973	0.985038	0.273417	0.112082	0.0525225	0.329	0.221023	0.859	-0.591586
10	Henan	Central	2015	0.011911	0.0838558	-0.0790001	1.77945	0.02198	0.528043	0.243487	0.568167	0.0243283	0.0397929	0.3387	0.195924	0.799	0.233117
11	Heilongjiang	Northeast	2015	0.00847834	0.0717105	0.0259188	1.60277	0.02554	0.110992	0.0575702	0.171758	0.306766	0.0813911	0.3804	0.397434	0.694	-0.761644
12	Hubei	Central	2015	0.0418491	0.129274	0.00813317	1.61068	0.01899	-0.0316723	-0.15858	-0.0047006	0.061543	0.0537675	0.3838	0.274435	0.761	-0.177603
13	Hunan	Central	2015	0.0580789	0.0737743	0.0382189	1.61334	0.01754	0.175272	0.0651497	0.205608	0.0270966	0.0811824	0.407	0.212802	0.77	0.581154
14	Jilin	Northeast	2015	0.0474209	0.0790551	-0.151012	1.45196	0.02183	0.20244	0.28095	0.239774	0.0809761	0.0927374	0.4052	0.323735	0.831	-0.675437
15	Jiangsu	East	2015	0.0967771	0.0898691	-0.114465	1.3701	0.02435	0.0200876	0.146412	0.0718497	0.0301351	0.0858037	0.175	0.121529	0.753	0.187856
16	Jiangxi	Central	2015	0.0530136	0.124179	-0.0894252	1.60999	0.03612	0.0463926	-0.0517008	0.0836201	-0.0107704	0.0792214	0.276	0.114344	0.744	-0.191921
17	Liaoning	Northeast	2015	0.0429968	0.137434	-0.087	1.35732	0.02435	0.411799	0.216632	0.427567	0.323887	0.120904	0.2861	0.00499313	0.797	0.667249
18	Nei Mongol	West	2015	-0.00640728	0.0666999	0.12398	1.24443	0.05896	0.04414	0.126929	0.0787866	0.0287221	0.0934285	0.432	0.304974	0.867	-0.795572
19	Ningxia	West	2015	0.0957187	0.0961872	-0.0106158	1.26355	0.02346	0.0635599	-0.130573	0.108061	0.0355777	0.0902443	0.366	0.111229	0.839	16.5986
20	Qinghai	West	2015	-0.0324179	0.040236	-0.0809581	1.36895	0.01505	0.479482	1.10006	0.482233	0.0594149	0.136119	0.3581	0.0756343	0.862	-0.970058
21	Shandong	East	2015	0.0376627	0.0986406	0.0385598	1.49723	0.02183	0.881323	1.33231	0.957304	0.0452003	0.0499404	0.311	0.247889	0.809	-0.0602823
22	Shanxi	Central	2015	-0.00726337	0.0614255	0.0328764	1.58296	0.02218	-0.013281	1.38385	0.0246983	0.229887	0.0449818	0.301	0.203167	0.883	1.46383
23	Shaanxi	West	2015	0.020889	0.0893967	-0.00124356	1.65588	0.08373	-0.0479336	0.520045	-0.0167632	0.0134695	0.0782702	0.381	0.167305	0.831	1.82457
24	Shanghai	East	2015	-0.116208	0.089892	-0.0436993	1.51473	0.0138	0.27283	0.0266428	0.0721364	0.0447759	0.0570916	0.378	0.32139	0.67	-0.260328
25	Sichuan	West	2015	0.0414183	0.114388	-0.146403	1.81787	0.03633	0.0651978	0.258807	0.0851284	0.00634803	0.0702075	0.412	0.12105	0.79	-0.358183
26	Tianjin	East	2015	0.0446223	0.0728471	-0.373991	1.43896	0.0247	0.30289	0.397795	0.303955	0.00424044	0.219084	0.4408	0.156956	0.743	0.517215
27	Xinjiang	West	2015	0.0133108	0.0451607	-0.243033	1.2233	0.01857	0.101416	-0.0856069	0.0964051	0.105007	0.0788272	0.111	0.268339	0.835	-0.482496
28	Yunnan	West	2015	0.0330189	0.132645	0.0153112	1.61636	0.03237	0.0801714	-0.21186	0.110329	-0.00272525	0.075355	0.267	0.0791831	0.842	0.0802139
29	Zhejiang	East	2015	0.0313587	0.111045	-0.0697696	1.47103	0.02057	0.15774	0.319371	0.182567	0.103946	0.0763682	0.132	0.408899	0.783	2.57875
30	Chongqing	West	2015	0.0839939	0.119654	0.00356476	1.75076	0.0098	0.328603	0.240958	0.376381	0.0239362	0.103987	0.308	0.136072	0.726	0.441227
1	Anhui	Central	2016	0.045195	0.14619	-0.216538	1.65029	0.0273	0.12527	1.43541	0.150381	-0.121391	0.110607	0.317	0.0815182	0.79	-0.828918
2	Beijing	East	2016	-0.0743171	0.0959957	0.104671	1.93745	0.0092	0.0454142	0.265819	0.0461336	0.0380704	0.0846004	0.041	0.0441777	0.78	0.00734398
3	Fujian	East	2016	0.115726	0.0794302	-0.0550871	1.66149	0.0266	-0.00418966	1.24717	0.0201833	0.0239405	0.0962609	0.2	-0.0708042	0.747	2.81063
4	Gansu	West	2016	0.0307099	0.0962319	0.0177082	1.12063	0.02533	0.0974598	0.312751	0.13609	0.00648263	0.173899	0.5596	-0.0180046	0.835	1.23332
5	Guangdong	East	2016	0.104267	0.118148	-0.0922435	1.65957	0.02481	0.19535	-0.125446	0.197394	-0.0532377	0.056962	0.147	-0.110744	0.811	0.277181
6	Guangxi	West	2016	0.0901791	0.10146	0.0192	1.40469	0.04111	0.400691	0.00617976	0.421715	0.068144	0.125968	0.4673	0.196693	0.761	1.73883
7	Guizhou	West	2016	0.125307	0.133689	0.0222667	1.402	0.02588	0.245173	0.343706	0.287283	0.0442297	0.341928	0.475	0.177272	0.815	3.97129
8	Hainan	East	2016	0.109545	0.086587	0.496818	1.58015	0.01045	0.0301113	0.890927	0.0633454	0.0934922	0.125583	0.3653	0.0901529	0.812	-0.315313
9	Hebei	East	2016	0.0155141	0.0859427	-0.244381	1.60486	0.01893	0.0386656	-0.244933	0.0764092	-0.00154064	0.109495	0.3064	0.123934	0.837	0.92811
10	Henan	Central	2016	0.0182086	0.0886401	-0.0675566	1.82814	0.02633	0.603595	0.808861	0.645937	0.0484701	0.0792085	0.306	0.0194976	0.818	2.84307
11	Heilongjiang	Northeast	2016	0.0140346	0.123024	-0.27746	1.88285	0.02919	0.0999862	0.973071	0.138761	0.0673952	0.154789	0.374	0.176506	0.676	1.20432
12	Hubei	Central	2016	0.105591	0.115794	0.0634541	1.56489	0.02195	-0.135274	0.49586	-0.111577	0.0147177	0.112394	0.3683	0.14276	0.774	0.2647
13	Hunan	Central	2016	0.0740627	0.0969285	-0.0777169	1.87312	0.0198	0.114822	0.124662	0.152229	0.0317181	0.182969	0.405	0.0791252	0.798	-0.39434
14	Jilin	Northeast	2016	-0.0612424	0.0840371	-0.237257	1.834	0.03835	0.338666	0.387	0.399096	0.084328	0.172436	0.3993	0.34725	0.842	2.39357
15	Jiangsu	East	2016	0.0228622	0.119981	-0.1444	1.4305	0.02459	0.0255639	0.356225	0.0645997	0.0186339	0.152092	0.168	-0.0227832	0.765	-0.0886443
16	Jiangxi	Central	2016	0.0741971	0.0757375	-0.19965	1.58363	0.03523	0.0495768	0.333309	0.0854379	0.0520187	0.12831	0.261	0.0433478	0.757	2.03409
17	Liaoning	Northeast	2016	-0.088493	0.121755	-0.0778488	1.43977	0.02991	0.114557	-0.465587	0.116003	-0.0125399	0.224445	0.3065	0.0777136	0.812	1.15591
18	Nei Mongol	West	2016	0.0123456	0.0775755	0.0750004	1.50661	0.05109	0.0226744	0.0553693	0.0610949	0.0337367	0.201708	0.419	0.0791038	0.86	-0.403884
19	Ningxia	West	2016	0.0161507	0.0859827	0.078179	1.27853	0.02934	0.205209	0.93802	0.236627	0.0642378	0.166149	0.343	0.155502	0.833	-0.988103
20	Qinghai	West	2016	0.0586799	0.0765377	0.0914901	1.45879	0.01233	0.350238	0.895343	0.375877	0.127151	0.261158	0.355	0.136656	0.841	10.6497
21	Shandong	East	2016	-0.0100319	0.0881667	0.0295002	1.54518	0.02162	0.128251	0.0853797	0.17171	0.00132154	0.107128	0.298	-0.0217519	0.814	-0.505544
22	Shanxi	Central	2016	0.00206854	0.0818744	0.0275127	1.8057	0.02149	0.123735	-0.118577	0.161917	0.056632	0.0817975	0.2851	0.0952051	0.886	3.18431
23	Shaanxi	West	2016	0.0602267	0.084421	-0.00231369	1.80254	0.06335	0.199445	-0.00483417	0.236373	0.126626	0.147461	0.3816	0.0436427	0.835	0.486775
24	Shanghai	East	2016	-0.00318703	0.0568687	0.270855	1.6379	0.0129	-0.204526	-0.261106	-0.186397	-0.0371847	0.106918	0.367	0.22452	0.674	0.0175247
25	Sichuan	West	2016	0.0685367	0.101715	0.0389624	1.78935	0.05194	0.0597761	-0.00368067	0.0837701	0.0576744	0.130895	0.377	0.066969	0.794	0.387534
26	Tianjin	East	2016	0.0545925	0.0795564	0.322132	1.4419	0.0246	0.141326	0.606197	0.149532	0.120806	0.351077	0.4348	0.0316213	0.758	-0.371094
27	Xinjiang	West	2016	0.0576558	0.0752215	0.0558322	1.26736	0.02093	0.0310938	0.105442	0.036278	0.114328	0.149211	0.099	0.184492	0.827	1.28049
28	Yunnan	West	2016	0.0677748	0.0732591	0.0595645	1.58284	0.04393	-0.0188941	0.215208	0.00838828	0.0625026	0.152254	0.253	0.111303	0.848	0.478171
29	Zhejiang	East	2016	0.0721639	0.0776777	0.0705441	1.52603	0.02164	-0.0407281	0.282116	-0.0149156	-0.0476787	0.141532	0.124	-0.0231639	0.785	0.436286
30	Chongqing	West	2016	0.133104	0.113748	-0.198384	1.72486	0.0096	0.0324033	0.13885	0.0694301	0.0203583	0.195849	0.289	0.0502279	0.736	0.781754
1	Anhui	Central	2017	0.00566491	0.0795919	0.00588106	1.54618	0.0276	0.102328	-0.369281	0.127186	0.0675	0.153063	0.311	0.0913463	0.811	2.7647
2	Beijing	East	2017	-0.0721935	0.0854881	0.143045	2.02975	0.0055	0.0643538	-0.102722	0.0788323	-0.00335108	0.108673	0.039	0.168642	0.799	-0.178409
3	Fujian	East	2017	-0.0626645	0.0846236	-0.0110719	1.67317	0.0211	0.117781	-0.415506	0.149121	0.0354412	0.12409	0.187	0.0904249	0.758	-0.378038
4	Gansu	West	2017	-0.125726	0.0724844	0.0116368	1.12077	0.06175	0.0960898	-0.0769858	0.13851	0.012026	0.216633	0.5486	0.0669718	0.829	-0.441451
5	Guangdong	East	2017	-0.0224477	0.0632132	0.00419094	1.7304	0.01968	0.195462	1.01614	0.196162	0.027223	0.0702496	0.136	0.0537167	0.8	0.511155
6	Guangxi	West	2017	0.0291404	0.129962	0.012	1.39002	0.0437	0.410765	-0.00188979	0.434036	0.0584822	0.192204	0.4326	0.0875036	0.775	0.0782226
7	Guizhou	West	2017	0.100793	0.101641	-0.214614	1.3182	0.05003	0.283981	0.242845	0.322221	0.0470765	0.460014	0.4402	-0.0275354	0.79	0.826844
8	Hainan	East	2017	0.0152792	0.0760264	-0.170236	1.54905	0.01453	0.245514	-0.282633	0.269726	-0.00752874	0.204221	0.349	0.0965215	0.826	3.88501
9	Hebei	East	2017	-0.103879	0.0752846	-0.0375101	1.58161	0.021	0.126072	-0.0969662	0.160678	-0.0328334	0.14535	0.2862	-0.0223275	0.846	2.18386
10	Henan	Central	2017	-0.0342774	0.0727796	-0.0825586	1.89192	0.03451	0.232875	0.542919	0.270327	0.0201171	0.113544	0.2734	0.13598	0.836	-0.292599
11	Heilongjiang	Northeast	2017	0.110389	0.11673	-0.0160736	2.08954	0.04359	0.113647	-0.271703	0.158795	0.0140731	0.216032	0.372	0.0167045	0.707	-0.697941
12	Hubei	Central	2017	-0.0356267	0.0634665	-0.192975	1.58912	0.02125	0.651738	0.0341131	0.700182	0.0112178	0.143064	0.354	0.0143897	0.797	-0.58282
13	Hunan	Central	2017	-0.162077	0.0850075	-0.0507338	1.96392	0.04013	0.189396	0.284075	0.231384	0.0601055	0.240864	0.397	0.0721772	0.811	-0.108537
14	Jilin	Northeast	2017	-0.269039	0.0796068	0.0197038	1.60781	0.05448	0.163652	0.0280931	0.210655	0.084298	0.267675	0.3932	0.00775658	0.822	0.51423
15	Jiangsu	East	2017	-0.00785347	0.0820132	-0.0531451	1.431	0.02538	0.0363069	-0.198787	0.0743573	0.0574722	0.190502	0.158	-0.0683886	0.772	0.174959
16	Jiangxi	Central	2017	-0.0363712	0.0812984	-0.00195517	1.53103	0.03745	0.270427	0.0163634	0.314836	0.0593936	0.170344	0.247	0.0450709	0.784	0.219261
17	Liaoning	Northeast	2017	-0.124608	0.0838069	-0.0934984	1.4988	0.05267	0.103592	0.216821	0.110352	-0.0196933	0.291486	0.313	-0.0447231	0.807	0.0975045
18	Nei Mongol	West	2017	0.00756081	0.0629722	-0.004	1.54103	0.06901	0.0147177	1.44028	0.0502887	0.188419	0.257659	0.405	0.10795	0.865	-0.585325
19	Ningxia	West	2017	0.0373344	0.0923238	0.0358619	1.26259	0.04177	0.354449	-0.0579429	0.409862	0.0158996	0.228829	0.309	0.102808	0.85	31.1625
20	Qinghai	West	2017	0.0778516	0.0737896	-0.122	1.52048	0.01705	0.192175	0.0719289	0.218324	-0.0276527	0.393695	0.351	0.00331786	0.845	-0.388409
21	Shandong	East	2017	-0.0195609	0.0864786	0.00859997	1.59231	0.03511	0.1813	1.05611	0.220828	0.0161268	0.137986	0.285	0.0107575	0.819	0.114733
22	Shanxi	Central	2017	-0.0836158	0.0492288	-0.0597999	1.81448	0.02829	0.222987	0.215882	0.263425	-0.0862756	0.112131	0.2762	0.106219	0.879	-0.292069
23	Shaanxi	West	2017	0.0281017	0.0861238	0.0021952	1.91136	0.03025	0.154526	0.310644	0.1912	0.00647453	0.190063	0.3813	0.000331122	0.846	-0.836186
24	Shanghai	East	2017	0.0119667	0.059689	0.34398	1.63011	0.013	0.0662441	0.0838207	0.0496312	0.0520758	0.118812	0.356	0.394319	0.685	2.08845
25	Sichuan	West	2017	0.0847524	0.118248	0.144333	1.81014	0.06596	0.135283	0.327715	0.166132	0.0282507	0.190068	0.373	0.0348154	0.809	2.09639
26	Tianjin	East	2017	-0.232767	0.0297778	-0.382326	1.53085	0.0248	0.311939	0.197775	0.31625	0.0459819	0.398002	0.4088	-0.0165022	0.77	0.656134
27	Xinjiang	West	2017	-0.0589034	0.0526227	-0.0335587	1.28363	0.0218	0.104649	-0.0146259	0.105997	-0.00745867	0.217345	0.088	-0.145785	0.825	-0.18791
28	Yunnan	West	2017	0.0652632	0.095055	0.00915911	1.51189	0.05448	0.00132196	0.00571972	0.0285737	0.0937019	0.222434	0.243	-0.0534543	0.835	9.17537
29	Zhejiang	East	2017	-0.0159069	0.0423084	-0.191517	1.59701	0.01734	0.108381	0.0929981	0.129481	-0.013887	0.174196	0.118	-0.0350573	0.798	-0.256281
30	Chongqing	West	2017	-0.0208327	0.0986215	-0.17049	1.69112	0.0098	0.30756	0.271078	0.35381	0.0719129	0.248646	0.277	-0.0062658	0.745	-0.273594
1	Anhui	Central	2018	0.0215873	0.147847	0.209755	1.42374	0.0346	0.0874477	0.293617	0.104109	-0.0227109	0.204278	0.309	0.0336508	0.808	-0.543039
2	Beijing	East	2018	-0.0143664	0.0736222	0.00156733	1.89931	0.0036	0.216771	0.173956	0.233115	0.0275947	0.12338	0.037	0.111306	0.812	-0.0398302
3	Fujian	East	2018	0.0743478	0.0670837	-0.0158056	1.63122	0.0197	0.133641	0.228818	0.16376	-0.0363426	0.141895	0.18	-0.0361545	0.761	0.03947
4	Gansu	West	2018	0.0715933	0.128874	0.00683706	1.15155	0.09521	0.24601	0.196089	0.288463	0.0690626	0.26593	0.539	0.30254	0.852	1.64965
5	Guangdong	East	2018	0.0609175	0.167557	0.0292496	1.87498	0.01899	0.195983	0.147776	0.22057	-0.0219332	0.0882319	0.124	0.189333	0.799	1.9224
6	Guangxi	West	2018	0.0490116	0.125084	0.00907337	1.31544	0.05046	0.347451	0.573198	0.371199	0.0382886	0.240334	0.3997	0.0162811	0.798	-0.537366
7	Guizhou	West	2018	0.0626226	0.104984	0.299544	1.19332	0.04415	0.434088	0.865533	0.477296	0.018953	0.534096	0.4056	0.0862594	0.795	0.74037
8	Hainan	East	2018	0.0387084	0.141298	-0.181546	1.59915	0.03462	0.817741	0.720175	0.845961	0.0486104	0.27753	0.3307	0.159863	0.818	-0.872207
9	Hebei	East	2018	0.0664605	0.0803776	-0.0817869	1.53945	0.0241	0.193808	0.413697	0.226714	0.0709874	0.182602	0.2626	0.157556	0.845	-0.422317
10	Henan	Central	2018	0.0362598	0.128154	0.0372963	1.78413	0.06275	0.327164	0.205959	0.363296	0.0150947	0.133034	0.261	0.0919208	0.829	0.806404
11	Heilongjiang	Northeast	2018	0.0120428	0.0848452	0.0257772	1.99727	0.04977	0.11917	0.0239021	0.192173	-0.0231769	0.269564	0.3707	0.0236888	0.702	19.7915
12	Hubei	Central	2018	0.00525651	0.198904	0.224529	1.54374	0.02434	0.287605	0.739902	0.321673	0.0482322	0.174582	0.3397	0.0990874	0.776	1.46047
13	Hunan	Central	2018	0.0284118	0.102916	0.11812	1.82648	0.03463	0.10285	-0.0242198	0.131565	0.0496287	0.276523	0.391	0.182958	0.798	0.912976
14	Jilin	Northeast	2018	0.0596973	0.0531976	-0.00838526	1.71086	0.06708	0.173114	-0.0195569	0.227559	-0.00739126	0.322177	0.387	-0.0310399	0.816	0.745497
15	Jiangsu	East	2018	0.0238705	0.0612022	-0.0679888	1.3716	0.01931	0.0758453	0.492507	0.11057	0.0392451	0.219385	0.151	0.0854435	0.766	1.70163
16	Jiangxi	Central	2018	0.0229232	0.102815	-0.0200247	1.42	0.04941	0.38577	0.232289	0.438402	0.0506792	0.216323	0.23	-0.0136593	0.78	1.64093
17	Liaoning	Northeast	2018	0.0688752	0.0619015	-0.112896	1.62434	0.08872	0.181193	-0.0218512	0.20642	-0.00207185	0.315049	0.3149	0.00546979	0.784	7.45716
18	Nei Mongol	West	2018	0.0630694	0.0391533	-0.104184	1.46775	0.07574	0.0899236	-0.430245	0.123976	-0.0221064	0.293195	0.389	0.119164	0.865	1.66609
19	Ningxia	West	2018	0.116631	0.0808982	0.0152135	1.21687	0.08007	0.301247	0.480192	0.334068	-0.013695	0.294333	0.285	-0.0149612	0.86	1.51177
20	Qinghai	West	2018	0.124533	0.0454124	-0.145892	1.51119	0.02488	0.537641	0.276403	0.572239	-0.0288427	0.500805	0.334	0.148996	0.872	1.49294
21	Shandong	East	2018	0.0243772	0.0897367	-0.00836651	1.62163	0.03226	0.198826	0.59453	0.212343	0.0259419	0.162825	0.273	0.0470893	0.826	8.24548
22	Shanxi	Central	2018	0.0298682	0.0888181	-0.190592	1.68787	0.02043	0.210555	0.463865	0.251398	-0.0714248	0.138894	0.2671	0.216423	0.881	7.88709
23	Shaanxi	West	2018	0.0509575	0.0822284	0.0203027	1.93543	0.04005	0.48722	0.315083	0.535043	-0.018678	0.221631	0.3805	0.153272	0.852	4.44271
24	Shanghai	East	2018	-0.0578624	0.103646	0.149385	1.51434	0.0113	0.0804428	0.347217	0.114249	0.0340001	0.126429	0.345	0.0293538	0.675	-0.394101
25	Sichuan	West	2018	0.0385492	0.116392	0.0189233	1.78507	0.04127	0.0627565	0.192775	0.0909311	0.0214102	0.226123	0.365	0.281251	0.808	0.855763
26	Tianjin	East	2018	0.0221946	0.0291375	0.237337	1.49525	0.0248	0.296404	0.255857	0.311056	0.0369666	0.484123	0.4054	0.0463706	0.774	-0.419592
27	Xinjiang	West	2018	0.0903766	0.0813458	-0.0179816	1.20183	0.019	0.215041	0.384643	0.231702	0.0351013	0.26378	0.075	0.229811	0.834	-0.848956
28	Yunnan	West	2018	0.0686333	0.136482	0.0184432	1.34456	0.0541	0.0118905	0.399226	0.0318262	0.00570674	0.264682	0.235	0.248044	0.823	0.212082
29	Zhejiang	East	2018	0.0171103	0.0891748	0.514988	1.54747	0.01266	0.167774	0.25409	0.184818	0.00793255	0.206771	0.1141	0.0399196	0.802	0.248902
30	Chongqing	West	2018	0.0800764	0.0951661	-0.0101791	1.61666	0.0129	0.504492	0.409743	0.564859	0.0410743	0.281924	0.272	0.0535206	0.748	-0.0782342
1	Anhui	Central	2019	0.105265	0.141021	-0.0960533	1.43285	0.0318	0.0282763	-0.0645949	0.0473205	0.0772936	0.244385	0.307	0.0452116	0.81	0.988202
2	Beijing	East	2019	-0.0421265	0.0834703	0.21519	1.90714	0.0095	0.0496397	0.275961	0.0719967	-0.0639903	0.151615	0.033	0.0149	0.812	-0.299413
3	Fujian	East	2019	0.0909354	0.0895786	-0.176021	1.59496	0.0157	0.0857372	0.154945	0.106978	0.0350788	0.167997	0.167	0.0244439	0.764	-0.059891
4	Gansu	West	2019	0.140209	0.0694373	0.0325019	1.20904	0.14677	0.448043	0.558854	0.481279	0.07288	0.340338	0.53	0.0566171	0.866	-0.398594
5	Guangdong	East	2019	0.135672	0.0998052	0.149606	2.25059	0.01722	0.21391	0.316042	0.237068	0.0524869	0.106019	0.118	0.0699515	0.802	-0.217532
6	Guangxi	West	2019	0.122002	0.134503	0.0389131	1.26979	0.04248	0.139234	1.15892	0.158683	0.0220597	0.276013	0.3718	0.139427	0.803	0.536077
7	Guizhou	West	2019	0.0560397	0.114655	-0.231729	1.18529	0.04038	0.145997	0.444161	0.183765	0.155549	0.587026	0.371	0.502458	0.828	-0.225084
8	Hainan	East	2019	0.0802412	0.133421	0.201232	1.56348	0.18242	0.162204	0.485051	0.15421	0.0159338	0.327743	0.3267	0.104028	0.818	12.0767
9	Hebei	East	2019	0.0540563	0.0869053	-0.125587	1.54836	0.01968	0.187499	0.164266	0.214909	0.0106833	0.224358	0.2534	0.079447	0.864	-0.374641
10	Henan	Central	2019	0.080669	0.111045	-0.0780356	1.6828	0.06081	0.0559177	0.198891	0.0856454	0.0273912	0.160174	0.2536	0.0585566	0.843	-0.194144
11	Heilongjiang	Northeast	2019	0.0604773	0.0944289	0.0156107	2.14047	0.04403	0.0904752	1.22815	0.151173	0.0884254	0.313854	0.367	0.0569438	0.699	-0.443569
12	Hubei	Central	2019	0.0737362	0.0990774	-0.135512	1.45471	0.03006	0.386526	0.165374	0.414285	0.0716789	0.212389	0.3281	0.0543004	0.807	0.326514
13	Hunan	Central	2019	0.182696	0.0981255	-0.0946578	1.7228	0.02922	0.159749	0.334266	0.188902	0.0219168	0.319437	0.384	0.0573745	0.822	0.401424
14	Jilin	Northeast	2019	0.109042	0.0582243	-0.247858	2.05105	0.05871	0.126068	0.328934	0.166249	0.153082	0.388486	0.3807	0.0498558	0.847	-0.226777
15	Jiangsu	East	2019	0.0373178	0.0693516	-0.0833333	1.3435	0.01982	0.85985	0.481301	0.941063	0.0574937	0.25298	0.144	0.0358156	0.776	-0.352132
16	Jiangxi	Central	2019	0.0960034	0.148046	0.120868	1.32786	0.02927	0.136966	0.27189	0.184379	0.0773743	0.269706	0.215	0.0340247	0.807	-0.450843
17	Liaoning	Northeast	2019	0.071052	0.0502119	0.0738581	1.92273	0.09226	0.226643	0.57472	0.229118	0.0643625	0.321022	0.2989	0.0884239	0.802	-0.648448
18	Nei Mongol	West	2019	0.062361	0.0911837	-0.0710843	1.48529	0.09855	0.117946	-0.0896281	0.15286	-0.0477951	0.330165	0.374	-0.0323367	0.89	6.56638
19	Ningxia	West	2019	0.000285867	0.0625554	-0.271205	1.13581	0.0629	0.188216	0.081774	0.22381	0.0445237	0.348327	0.264	-0.00412853	0.864	-0.993448
20	Qinghai	West	2019	0.126072	0.0956991	0.351103	1.7194	0.02663	0.572119	0.360646	0.597242	0.0937503	0.607454	0.3192	0.209967	0.899	-0.0200293
21	Shandong	East	2019	0.0335157	0.0921698	-0.0154392	1.64435	0.03594	0.271305	-0.0765916	0.279283	0.0565108	0.195683	0.26	0.0776007	0.842	-0.473072
22	Shanxi	Central	2019	0.113523	0.0606394	-0.305782	1.63237	0.02365	0.219895	0.605621	0.267304	0.0744823	0.169945	0.262	0.0758341	0.895	-0.791145
23	Shaanxi	West	2019	0.0878269	0.0857843	-0.00893106	1.94197	0.0303	0.274848	0.26658	0.324106	0.0573697	0.250047	0.38	0.0915649	0.864	-0.388299
24	Shanghai	East	2019	-0.00469484	0.124428	0.0615385	1.40136	0.009	0.17067	0.726415	0.18893	-0.0284102	0.143191	0.335	0.113216	0.683	-0.713682
25	Sichuan	West	2019	0.0859745	0.10472	-0.071155	1.77549	0.03879	-0.285026	0.192679	-0.264815	0.0243213	0.270827	0.357	-0.0171349	0.834	-0.262057
26	Tianjin	East	2019	0.0724915	0.0581149	0.0227273	1.41344	0.0245	0.0268322	0.377648	0.0458557	0.00124128	0.559908	0.3642	-0.0253092	0.797	0.310469
27	Xinjiang	West	2019	0.0529877	0.0952181	-0.000693963	1.16375	0.01987	0.377766	0.545671	0.384936	0.0309529	0.32753	0.065	0.297601	0.846	1.17744
28	Yunnan	West	2019	0.215602	0.124659	0.0219336	1.32898	0.03774	0.385502	-0.036058	0.415391	0.0718378	0.307237	0.229	0.326525	0.842	-0.187958
29	Zhejiang	East	2019	0.0662783	0.083467	-0.229968	1.48098	0.01087	0.129497	0.59331	0.14829	0.0906082	0.252813	0.105	0.0273031	0.811	0.0939042
30	Chongqing	West	2019	0.125625	0.0947877	-0.052356	1.54067	0.0125	0.00328479	0.718505	0.0461407	0.132845	0.331164	0.265	0.0545723	0.76	-0.272345
1	Anhui	Central	2020	0.0922523	0.0328409	-0.204944	1.3966	0.0319	0.23144	0.822068	0.36178	0.00030925	0.293267	0.2513	0.249781	0.803758	-0.71
2	Beijing	East	2020	-0.0534788	-0.0442554	0.0755208	1.86214	0.009	0.218049	0.125198	0.237709	0.0222917	0.186924	0.0241	-0.149318	0.818347	-0.315091
3	Fujian	East	2020	0.0524183	0.00353272	-0.167271	1.55491	0.0149	0.179258	-0.0686014	0.205564	0.0182345	0.204472	0.1464	0.0180689	0.756378	0.630288
4	Gansu	West	2020	0.140564	0.0236202	-0.144217	1.24872	0.13766	0.145506	0.330453	0.185976	0.024608	0.426268	0.4485	0.0824218	0.873026	1.13414
5	Guangdong	East	2020	0.0962319	0.0107909	-0.102976	2.47217	0.0165	0.4195	0.0542796	0.48581	-0.0112892	0.139567	0.109	0.170061	0.797351	-0.646172
6	Guangxi	West	2020	0.0496142	0.0320588	-0.0545689	1.20485	0.0327	0.308031	-0.25608	0.333645	0.110584	0.344557	0.3385	0.191733	0.812852	0.14296
7	Guizhou	West	2020	0.113709	0.0582976	0.110441	1.09936	0.03846	0.224601	0.0630622	0.264965	-0.0456152	0.667192	0.3351	0.0254382	0.834351	1.68824
8	Hainan	East	2020	0.0514828	0.0605454	-0.154701	1.58499	0.18394	0.187023	0.202072	0.136733	0.0587745	0.389562	0.3161	0.0682826	0.811727	-0.850271
9	Hebei	East	2020	0.102801	0.0220011	-0.156566	1.52322	0.03557	0.353826	0.450211	0.462257	0.0610783	0.282951	0.222	0.0107045	0.880859	-0.501314
10	Henan	Central	2020	0.154968	0.0567395	-0.119462	1.57716	0.05886	0.158531	-0.124443	0.179482	-0.0105407	0.199746	0.2504	0.0808651	0.861304	0.127233
11	Heilongjiang	Northeast	2020	0.0803909	-0.0107963	-0.0194394	2.12669	0.04743	0.182958	-0.259302	0.249238	0.191383	0.36799	0.3652	0.0368891	0.71767	-0.263578
12	Hubei	Central	2020	0.0847499	-0.0558144	-0.366298	1.42295	0.03218	0.33755	0.207032	0.411889	0.428566	0.266172	0.2751	0.0491307	0.804529	-0.266676
13	Hunan	Central	2020	0.162739	0.0719608	-0.0759117	1.57056	0.02475	0.119676	0.206213	0.209339	0.0453357	0.373364	0.2549	0.00924116	0.833878	0.013028
14	Jilin	Northeast	2020	0.206382	0.0355229	0.0499562	2.23314	0.05913	0.1816	0.277574	0.237857	0.0801627	0.457242	0.3743	0.0238327	0.852454	-0.355709
15	Jiangsu	East	2020	0.0559647	-0.0391849	-0.232981	1.3456	0.01714	0.270171	0.224476	0.315384	0.0573672	0.309302	0.138	0.0570311	0.77385	-0.0525768
16	Jiangxi	Central	2020	0.0894409	0.0866416	-0.0101185	1.32752	0.02567	0.270937	0.293486	0.314	0.0324356	0.355407	0.201	0.194434	0.807799	-0.533184
17	Liaoning	Northeast	2020	0.0490594	0.0233555	-0.0561086	2.10589	0.09049	0.299241	0.327825	0.520849	0.0435	0.33222	0.2828	0.00449467	0.814478	0.283864
18	Nei Mongol	West	2020	0.0869101	-0.0160878	-0.0642023	1.44228	0.08714	0.108542	0.383649	0.149405	0.0370223	0.362727	0.3567	-0.00816534	0.891635	-0.730092
19	Ningxia	West	2020	0.20748	0.0226562	0.249617	1.07832	0.05861	0.00871641	0.0805024	0.041132	0.0394004	0.3958	0.2413	0.161782	0.871429	1.16876
20	Qinghai	West	2020	0.10732	0.0697452	-0.386395	1.78261	0.03023	0.162977	0.21767	0.328594	-0.0176738	0.701693	0.2545	-0.136656	0.910401	7.76253
21	Shandong	East	2020	0.0483383	0.0285607	-0.0849756	1.6387	0.02219	0.229177	-0.0447005	0.268559	0.0406779	0.262759	0.2492	-0.00993746	0.842253	0.206348
22	Shanxi	Central	2020	0.14788	0.0577368	-0.315819	1.52947	0.0245	0.35101	0.451459	0.398275	0.108469	0.207102	0.244	0.0451922	0.897446	-0.326973
23	Shaanxi	West	2020	0.138935	0.0403334	-0.248099	1.9602	0.0273	0.266341	0.823553	0.30921	0.0517412	0.293835	0.3002	0.0810503	0.871212	-0.0800512
24	Shanghai	East	2020	-0.00298421	-0.0157427	-0.0869565	1.36379	0.0099	-0.049235	-0.0869341	0.0145246	0.00726232	0.180127	0.0197	-0.0942458	0.684763	0.514194
25	Sichuan	West	2020	0.155877	0.0638231	-0.022046	1.75559	0.03579	0.243401	-0.129949	0.328571	0.0337265	0.342397	0.325	0.039534	0.833356	0.448646
26	Tianjin	East	2020	0.134697	-0.0560025	-0.172222	1.29412	0.0242	0.191777	0.0364872	0.449151	0.110895	0.654758	0.0556	-0.0429056	0.812341	0.0172614
27	Xinjiang	West	2020	0.111985	0.0445644	-0.312847	1.09652	0.0214	0.177469	0.178085	0.269846	0.110031	0.405247	0.3392	0.153946	0.848424	5.94312
28	Yunnan	West	2020	0.18478	0.0788808	-0.0908523	1.21223	0.03059	0.0736639	0.338793	0.101477	0.00913539	0.369214	0.4369	-0.0152792	0.843354	-0.832339
29	Zhejiang	East	2020	0.034257	0.0095403	0.000451128	1.42579	0.01094	0.19002	-0.0678744	0.160187	-0.0248201	0.333832	0.0539	0.0277529	0.806724	-0.0347873
30	Chongqing	West	2020	0.162374	0.078361	-0.103867	1.42749	0.0131	0.123704	-0.241415	0.164381	0.0288166	0.392599	0.2255	0.0849058	0.774077	0.0799409
1	Anhui	Central	2021	0.0552376	0.142428	0.0325978	1.34504	0.0314	0.19746	0.215486	0.2273	-0.0657674	0.354685	0.2423	0.0242891	0.788631	0.833166
2	Beijing	East	2021	0.0346622	0.127259	0.610169	1.95757	0.0117	0.197492	0.215486	0.195738	-0.0170516	0.250882	0.0233	0.00107856	0.808062	-0.0296812
3	Fujian	East	2021	0.0605418	0.180645	0.0730881	1.5937	0.012	0.19746	0.215486	0.226712	-0.0917085	0.251896	0.137	-0.185393	0.76437	0.489745
4	Gansu	West	2021	0.139034	0.129312	0.0710009	1.2031	0.12705	0.197456	0.215486	0.231192	-0.154504	0.511097	0.4397	-0.0500017	0.872552	-0.0341927
5	Guangdong	East	2021	0.0489875	0.168072	0.0129015	2.19925	0.01586	0.197458	0.215486	0.214315	-0.0450953	0.186509	0.1065	-0.0122704	0.789861	0.691916
6	Guangxi	West	2021	0.129278	0.139503	0.102971	1.26336	0.03155	0.197456	0.215486	0.215976	-0.0997029	0.395906	0.331	-0.149728	0.788859	0.0790467
7	Guizhou	West	2021	0.075217	0.160799	-0.117426	1.15932	0.0372	0.197457	0.215486	0.230456	-0.116345	0.71655	0.3277	-0.286605	0.829676	-0.622227
8	Hainan	East	2021	0.10428	0.176013	-0.500506	1.58254	0.18345	0.197459	0.215486	0.210095	-0.109433	0.4522	0.3107	-0.0292204	0.817704	-0.789938
9	Hebei	East	2021	0.0387099	0.217212	0.0377994	1.53701	0.03597	0.197459	0.215486	0.232785	-0.0996262	0.340354	0.2133	-0.0646751	0.897045	1.05355
10	Henan	Central	2021	0.0498875	0.153437	-0.0961237	1.68136	0.05691	0.197457	0.215486	0.232756	-0.0968213	0.251686	0.2421	-0.113656	0.854707	-0.757037
11	Heilongjiang	Northeast	2021	0.00717799	0.231801	0.208391	2.08814	0.05032	0.197458	0.215486	0.218123	-0.169841	0.422019	0.3634	-0.049804	0.691541	-0.922972
12	Hubei	Central	2021	0.128211	0.21934	0.0058203	1.32218	0.02896	0.197456	0.215486	0.225602	-0.280538	0.321566	0.2681	-0.0349286	0.790972	2.07843
13	Hunan	Central	2021	0.0194477	0.132012	0.078252	1.52433	0.02803	0.197457	0.215486	0.229889	-0.0786673	0.434307	0.2459	-0.0391811	0.839056	-0.175502
14	Jilin	Northeast	2021	0.000540889	0.130436	0.172788	1.99835	0.05891	0.197457	0.215486	0.233835	-0.150479	0.537324	0.3697	-0.199896	0.86506	0.0754474
15	Jiangsu	East	2021	0.0409327	0.241361	0.0187431	1.2708	0.01391	0.197458	0.215486	0.216587	-0.0357904	0.368521	0.1295	0.0137035	0.775617	0.0356057
16	Jiangxi	Central	2021	0.0413552	0.153442	0.00642523	1.31028	0.0255	0.197456	0.215486	0.229647	-0.0933471	0.451711	0.1891	0.0296391	0.801535	-0.285442
17	Liaoning	Northeast	2021	0.0775394	0.186392	0.104027	1.88432	0.08226	0.197459	0.215486	0.234506	-0.0559152	0.362845	0.274	-0.188958	0.816653	-0.0179311
18	Nei Mongol	West	2021	0.0988128	0.154311	0.017325	1.4651	0.07574	0.197458	0.215486	0.226178	-0.131831	0.39147	0.3465	-0.0561923	0.902671	-0.100989
19	Ningxia	West	2021	0.0783033	0.154498	0.137255	1.14367	0.05367	0.197442	0.215486	0.229715	-0.120273	0.403647	0.2348	-0.0437044	0.863919	20.3504
20	Qinghai	West	2021	0.0548959	0.096093	-0.172949	1.67107	0.02813	0.197434	0.215486	0.221385	-0.13034	0.799989	0.2491	-0.102763	0.893867	-0.843245
21	Shandong	East	2021	0.124031	0.1294	-0.301992	1.55942	0.0223	0.197458	0.215486	0.226413	-0.0610116	0.328688	0.2404	-0.0359912	0.837176	-0.0872148
22	Shanxi	Central	2021	0.359352	0.108842	0.0718954	1.61657	0.05078	0.197459	0.215486	0.230119	-0.19976	0.245698	0.2338	-0.213336	0.898508	0.256663
23	Shaanxi	West	2021	0.0625567	0.156676	-0.108989	1.94587	0.0242	0.197457	0.215486	0.229933	-0.168144	0.342488	0.2922	-0.0613448	0.865802	-0.0876813
24	Shanghai	East	2021	-0.0347591	0.231238	0.428571	1.36599	0.0095	0.197459	0.215486	0.198141	-0.0565566	0.202166	0.0183	-0.0379907	0.688097	-0.229665
25	Sichuan	West	2021	0.0189469	0.0997392	0.0274084	1.77205	0.03278	0.197457	0.215486	0.228319	-0.105954	0.417734	0.3186	-0.00691644	0.828119	-0.14393
26	Tianjin	East	2021	0.0724769	0.144943	0.0268456	1.3013	0.0224	0.197466	0.215486	0.221569	-0.101486	0.701219	0.053	-0.0425267	0.808566	0.0885187
27	Xinjiang	West	2021	0.189159	0.189568	-0.066195	1.15403	0.02695	0.197458	0.215486	0.218103	-0.108992	0.497036	0.3346	-0.24677	0.848587	-0.721789
28	Yunnan	West	2021	0.0753731	0.118959	0.284437	1.29526	0.02343	0.19746	0.215486	0.230109	-0.11618	0.420649	0.4279	-0.163975	0.84554	1.05965
29	Zhejiang	East	2021	0.018373	0.179064	-0.0980009	1.48475	0.00802	0.197461	0.215486	0.205583	-0.0416258	0.438447	0.0529	0.0397059	0.806431	0.492536
30	Chongqing	West	2021	0.0658227	0.138346	0.0826141	1.30437	0.0125	0.197465	0.215486	0.231203	-0.0944243	0.487115	0.2194	-0.0251874	0.755341	-0.629434
